# Supplementary material for: Enantioselectivity in Vanadium-Dependent Haloperoxidases of Different Marine Sources for Sulfide Oxidation to Sulfoxides
Source: Mar Drugs. 2024 Sep 14;22(9):419. doi: 10.3390/md22090419 (PMC11433219; doi:10.3390/md22090419)
Supplement: Supplementary file 1 [file marinedrugs-22-00419-s001.zip]

Archive with 1 entries (1 files):
- marinedrugs-3190975-supplementary.pdf
